# Supplementary material for: Self-sampling monkeypox virus testing in high-risk populations, asymptomatic or with unrecognized Mpox, in Spain
Source: Nat Commun. 2023 Oct 2;14:5998. doi: 10.1038/s41467-023-40490-9 (PMC10545734; doi:10.1038/s41467-023-40490-9)
Supplement: Supplementary file 4 — Supplementary Data 1 [file 41467_2023_40490_MOESM4_ESM.xlsx]

## Sheet: Full1
Reagent	Catalog number	Company Name	Comment
STARMag 96x4 Universal Cartridge kit	744300.4.UC384	Seegene, Seoul, Korea
LightMix Modular Monkeypox Virus assay	58-0550-96	TIB MolBiol, Berlin, Germany	Primers are propietary information of the manufacturer
LightMix Modular MSTN Extraction Control	66-0905-96	TIB MolBiol, Berlin, Germany
LIghtCycler Multiplex DNA Master	7339585001	Roche Diagnostics GmBH
AMPLIRUN® Monkeypox virus DNA control	MBC146-R	Vircell Spain SLU, Santa Fe, Granada, Spain
NextGenPCR ® Pre mixed Monkeypox sequencing primer pools (500 samples)	50025	Isogen Lifescience, De Meern, The Netherlands	Primer sequences available from: https://www.protocols.io/view/monkeypox-virus-whole-genome-sequencing-using-comb-n2bvj6155lk5/v1
Q5™ Hot Start High-Fidelity 2´ Master Mix	M0494S	New England Biolabs, USA
Rapid Barcoding Kit 96	SQK-RBK110.96	Oxford Nanopore Technologies (ONT, UK)
MinION Flow Cell (R9.4.1)	FLO-MIN106D	Oxford Nanopore Technologies (ONT, UK)
