# Supplementary material for: Self-sampling monkeypox virus testing in high-risk populations, asymptomatic or with unrecognized Mpox, in Spain
Source: Nat Commun. 2023 Oct 2;14:5998. doi: 10.1038/s41467-023-40490-9 (PMC10545734; doi:10.1038/s41467-023-40490-9)
Supplement: Supplementary file 5 — Source Data [file 41467_2023_40490_MOESM5_ESM.xlsx]

## Sheet: Hoja1
Supplementary Figure 1 C
Individual	MPXV	No virus	40	64	66*	72	81	95	112	113
% MPVX-infected cells	78	0.51	8.41	0.4	74.2	3.75	0.44	3.18	0.12	0.62
Supplementary Firure 1 D
Individual	MPXV	No virus	40	64	66*	72	81	95	112	113
% MPVX-infected cells	647	9.7	45.6	10.4	665	8.37	9.92	8.46	2.16	8.99
